# Supplementary material for: Using large language models to assess public perceptions around glucagon-like peptide-1 receptor agonists on social media
Source: Commun Med (Lond). 2024 Jul 10;4:137. doi: 10.1038/s43856-024-00566-z (PMC11237093; doi:10.1038/s43856-024-00566-z)
Supplement: Supplementary file 3 — Supplementary Data 1 [file 43856_2024_566_MOESM3_ESM.xlsx]

## Sheet: Sheet1
Topic	Discussions (#)	Group	Topic Label	Representative Post
1	44656	26	Semaglutide Discussion. Compounded Semaglutide. Ozempic Alternative	“...It's important to put results in context. Losing nearly 50 lbs in 9 months is incredible, medication or not. Results are just as incredible either way! Well done!”
2	23864	21	Saxenda Dose. Starting Saxenda. Saxenda Journey	“...I am reluctant to go on Saxenda, it’s a pain you have to inject yourself every day. But I am concerned with the side effects…There is no stock here in Australia till September. I only had 0.04 ozempic left and I have noticed my hunger is slowly returning…”
3	13003	26	Tirzepatide vs Semaglutide - Which is Better?. Comparing Tirzepatide and Semaglutide for Weight Loss. The Benefits of Tirzepatide and Semaglutide for Diabetes Management	“Congrats on loosing so much so fast! I’m sure it’s a big motivator for you. Can you tell me why you choose tirzepatide over semaglutide? Also what dosing style did you follow? And how much were you buying and how long did it last?...”
4	9634	26	Ozempic Controversy. Weight Loss and Body Image. Celebrity Weight Loss Journeys	“...If she WASNT using ozempic she 100% would have called it out by now, but she hasn't. Nothing wrong with ozempic, but if you're literally NOT overweight or diabetic or whatever else its actually intended for…Especially since there's a shortage!!!...”
5	8659	26	Amberlynn Reid Timeline. Ozempic Scandal. YouTube Drama	“Yes she is on ozempic but lies about it. I don’t think she looks good. She thinks she does 😆”
6	6572	2	Trulicity Side Effects. Trulicity Reviews. Trulicity Dosage	“I tried Trulicity a few months ago. My endocrinologist prescribed it off label because it’s supposed to increase insulin sensitivity and help you lose weight. It did both, but also made me the sickest I’ve been in years. I was afraid to leave the house because I was afraid of just…. **** myself everywhere.”
7	5998	21	Rybelsus Success Stories. Rybelsus Side Effects and Symptoms. Comparing Rybelsus to Other Weight Loss Medications	“...I just started Rybelsus 2 weeks ago at 3mg. No weight loss at all. As a matter of fact I gained. I’m following all the guidelines for taking it on an empty stomach…But any advice?”
8	5231	3	Losing Weight Journeys. Wegovy Experiences. Body Transformations	“I’m having the same experience. I’ve been on wegovy since July of 2021. Lost 70 lbs but the last few months have been impossible to lose...I feel like the ease wegovy gave me originally has certainly faded.”
9	5037	9	Ozempic Coverage: A Guide for Non-Diabetics. Navigating Insurance Coverage for Weight Loss Meds. Fighting for Approval: Ozempic and Beyond	“Ozempic was on my formulary but need a DM2 dx, which I do not have. I am prediabetic almost 40BMI high cholesterol and bp…I went through Sequence and got a rx, paid full price for the first month $1100. Wiped out my HSA to do so. On Friday I have an appt at a health spa and getting compounded (dont come at me chat) It's cheaper than 1100 by a long shot and I get a PA appt, and labs every month (…
10	4866	9	Ozempic Insurance Coverage. Wegovy vs Ozempic Coverage. Copay for Ozempic Medication	“I spoke to my family doctor and she prescribed it. We spoke about other options (Contrave), as she wanted me to know all of my options…My insurer won't cover it, it's costing me ~$230/month.”
11	4680	21	Wegovy Side Effects. Nausea and Appetite Suppression. Dose-Dependent Reactions	“I started Wegovy on 4/19 and did four weeks at 0.25, followed by four weeks at 0.5. I definitely got the appetite suppression effects, and did pretty well with side effects…But I wasn't losing as quickly as I would like (11 pounds in 8 weeks) and found that the appetite suppression effects significantly wore off in the two days before my next dose, so my doctor and I decided to bump me up to 1mg…
12	4615	25	Ozempic Discussion. Talking About Ozempic. Ozempic Mentions	“i’m talking about ozempic”
13	4482	15	Ozempic for Weight Loss: A Guide to Pharmacies in the USA. Obtaining Ozempic: Prices, Discounts, and More. Semaglutide: The Advanced Weight Loss Supplement	“Am a doctor OP you have picked up some incorrect info along the way All GLP1 agonists are obesity *and* diabetes drugs…it is an evidence-based treatment for both weight loss *and* diabetes, as well as weight loss *in* diabetics! If you do not know what phase 3 trials and primary outcomes in research are, I encourage you to look it up as it will explain why some of your assertions in the post are…
14	4435	2	Ozempic Magic. GLP-1 Wonders. Diabetes Dream Team	“Ozempic is basically a miracle for me. I had an a1c of 10.8 at my last checkup. So my doc added ozempic and kept my metformin on the lowest dose. I've been terrible about testing my sugars. I also am terrible about exercising. I have worked on my diet though in a very intuitive eating method. As of yesterday, my a1c is 6.3!”
15	4425	9	Wegovy Insurance Coverage. Discount Card Options. Maintenance Dose Insurance Coverage	“I’m in the same situation. Last month went through all the rejections of Mounjaro. Monday I got the script for Wegovy. Today the doctors office called and my insurance denied paying for Wegovy. So I looked up the discount card. It will only pay $500 of the $1800 cost I was given by the pharmacy..”
16	4272	10	Mounjaro Appetite Suppression. Weight Loss with Mounjaro. Hunger Management with Mounjaro	“That’s such a relief to hear! I am on mounjaro, and it hasn’t had that much of an impact on my appetite, unfortunately 😞 I lost 30 pounds in a year but still feel frequently hungry and it really makes me crazy. I just want to live a life where I’m not weak and hungry all the time.”
17	4197	25	Ozempic Alternatives. Ozempic Experiences. Ozempic Comparison	“Great job. Why didn’t you try ozempic instead? Just curious”
18	3968	2	Diabetic. Insulin Resistance. Type 2 Diabetes	“...Additional testing revealed an A1c above 11%, antibodies, and some insulin…I started on metformin and Tresiba. I also started exercising and drastically reduced my carbs. After three months, my A1c was below 6%...**Because I am still producing a little bit of insulin**, I have been able to manage with diet, exercise, metformin, and Ozempic. And we are basically just waiting for this to stop b…
19	3827	9	Mounjaro Insurance Coverage. Wegovy vs. Mounjaro. Alternatives to Mounjaro	“I loved Mounjaro, was on it for 3 months before switching to Wegovy. My insurance covers Wegovy for weightloss, I only pay $24. Mounjaro is not covered by my insurance, unless you have type 2 diabetes, so every month was anxiety and a wild goose chase to see if I could get it filled. As well, there were lots of shortages…This is the only reason I switched.”
20	3725	9	Mounjaro Savings: $25 Copay with Coupon. Insurance Denied? Try Mounjaro's New Coupon Policy. Type 2 Diabetes Prescription Issues? CVS May Have a Solution	“My insurance won’t cover Mounjaro at all, even with a PA, drs office notes and blood work. The pharmacy I was using that would bypass insurance and use the coupon, has stopped using the coupon and is back ordered on the medication…I would pay out of pocket if it wasn’t over $1,000 ☹️”
21	3659	25	Ozempic Side Effects. Ozempic Effectiveness. Comparing Ozempic to Other Meds	“Thank you I appreciate it, something i have read is side effects are worse on ozempic. Not looking forward to that haha”
22	3617	2	Mounjaro Medication. Diabetes and Weight Loss. Metformin vs Mounjaro	“I’m doing Mounjaro and it’s been pretty fab…I started with my A1C at 7 and with metformin and the side effects were real bad. The side effects with mounjaro are a little chaotic but always decrease over a few days or are totally gone.”
23	3613	12	Ozempic Weight Loss. Medically-Proven Obesity Treatment. Losing Weight Easily with Ozempic	“...People lose weight in all sorts of ways. Medical/pharmaceutical intervention is not exactly a new thing. Neither are shakes, supplements, or “teas”...”
24	3595	10	Eating with Restraint. The Calorie Conundrum. Weight Loss Woes	“I’m just about to start on Wegovy this week…my constant hunger and how it’s always there. I’ve been doing my best by eating healthy (even following some low calorie volume eating guidelines I found here on Reddit!)...I’m really hopeful that this is ticket that resets my brain!”
25	3569	3	Ozempic Weight Loss Journey. Months on Ozempic: Success Stories. Lost Weight with Ozempic: Personal Experiences	“I have been on ozempic for 10 months. I have lost 17,5kg very very very slowly. And alot of inches. It has been worth it for me. Just hang in there with me :)”
26	3558	3	Weight Loss Journeys with Mounjaro. Mounjaro Results After 1-2 Years. Losing Weight on Mounjaro: Success Stories	“I appreciate the advice. I have been on Mounjaro since mid February and at one point had lost 35lbs. It just sucks seeing the weight show back up in that amount. I had been battling 4-5 lbs for a couple weeks and attributed it to working out steady again in the past.”
27	3530	27	Wegovy Shortage. Pharmacy Stock. Prescription Availability	“Hello, my wife was recently prescribed Wegovy and as I’m sure many of you know, it was an emotional experience to finally get something that could help her myriad of problems…..We’ve called about 20 pharmacies. Any advice on how to beat the system a bit? Unlikely places to check? It seems that everyone is out of the initial dose which she needs to start her journey.”
28	3530	15	Ozempic for Diabetes. Weight Loss vs. Diabetes Care. Prescription Shortage	“There actually is something wrong with taking ozempic purely for weight loss. There’s a shortage making diabetes patients who actually need it not have access to it.”
29	3450	2	Metformin vs Ozempic: Personal Experiences and Comparisons. Managing Diabetes Side Effects with Ozempic and Metformin. Ozempic and Metformin Journeys: Successes, Challenges, and Lessons Learned	“Weirdly, I was on metformin long before Ozempic and still take it and had no issues with it. Take time, listen to your body, and know my experience is definitely not everyone's but not rare either. And thank you! Wish you all the best on your journey!”
30	3410	13	Glimepiride vs Mounjaro: A Comparative Review. Amaryl vs Mounjaro: Which Works Better?. Mounjaro User Reviews: Real-Life Experiences	“Thanks for your input! Hopefully I can get on Mounjaro soon.’
31	3336	3	Losing weight with Ozempic: A personal journey. Managing calorie deficit with Ozempic: A practical guide. Ozempic weight loss experiences: A support group	“I'm on Ozempic and it's not a shortcut or a miracle drug, and it's not a temporary thing. You'll gain the weight back as soon as you stop. It DOES make it easier to eat a caloric deficit, but I intend to stay on it indefinitely and I still track my calories…”
32	3296	10	Losing weight naturally before turning to medical options.. Diet, eating habits, and obesity management.. Weight loss strategies and medication options.	“26F, lost 38kgs (83lbs), but gained 11kgs (24lbs) back. I've been gaining weight back since transitioning from an active retail job to a sedentary office job…There's nothing wrong with turning to medical solutions like bariatric surgery or medication like Ozempic, but it's personally something I'd rather not do. “
33	3238	7	Ozempic vs Mounjaro. Switching Between Drugs. Dosing and Side Effects	“I went from 5mg of mounjaro to 1mg of ozempic. Mounjaro made me super sick for weeks. I lost about 20 pounds in two months. I started ozempic just Friday. So far no effects on me.”
34	3223	9	Medication Coverage Uncertainty. Insurance Approval Process. Weight Loss Drug Options	“Yeah insurance is very confusing and frustrating. My health consortium covers weight loss drugs so are more likely to approve Wegovy to me for weight loss than Ozempic for pre-diabetes…Mounjaro is only covered for diabetes right now but I'm sure it will be covered whenever the weight loss version comes out.”
35	3179	15	Ozempic for Diabetes Management. Insulin Resistance and Weight Loss. Ozempic as a Miracle Drug for Prediabetes	“Thanks for the input, but I’m following the instructions from my doctor. Ramping up more for diabetes management than for weight loss. The weight loss is an added bonus for me, not my main reason for taking Ozempic.”
36	3174	9	Prescription Weight Loss Medication Coverage. Insurance and Wegovy Access. Obesity Medicine Costs	“When I was first considering getting on Wegovy, I called my insurance and asked them if my insurance plan covers weight management medication, which they do. I would recommend doing this since if your plan doesn't cover weight meds, then appeal will not be useful.”
37	3045	10	Binge Eating + Ozempic. Ozempic + Appetite Suppression. Ozempic + Weight Loss	“I gained about 50 lbs after finally kicking an adderall addiction and the weight gain really **** with my mental health. I just could not stop eating (it was like I was making up for lost time)...[Ozempic] changed everything…At this point I have lost nearly 50 lbs and instead of taking Ozempic weekly, I take it once or twice a month.”
38	3028	15	Ozempic weight loss. Diabetes drug use for weight loss. Florida Republicans' fascist bill	“Sorry but I needed to hijack this comment for a health psa as a former nutritional med specialist…I couldn't care less about the hollywood drama bs but I do care about the health of patients. And this hollywood trend of pillpopping to lose weight, which so many people follow along with, is actually really hurting type 2 patients who need the medication for actual medical reasons…”
39	2989	10	Hunger Management. Food Freedom. Appetite Control	“The hunger aspect is really interesting to explore for me. My doctor said that some of his other patients felt ‘full’ all the time on Ozempic, and I definitely have not experienced that. However, I’ve found that food is not always on my mind anymore?...”
40	2913	32	Ozempic for PCOS Weight Loss. Metformin and Ozempic for Insulin Resistance. PCOS Symptoms Improved with Ozempic	“Ozempic, along with metformin,has been a lifesaver for me..I’ve lost 60lbs and my PCOS symptoms have significantly decreased. It def has its own side effects but worth it IMO. I feel like my body has stopped trying to work against me, which is super freeing!”
41	2857	12	Ozempic Weight Loss: A Comprehensive Review. The Impact of Ozempic on Face Appearance. Exploring the Link Between Weight Loss and Facial Changes	“A good friend of mine is using ozempic for weight loss, and she has that same unhealthy look (and her face is just not as pretty as it used to be). But she’s skinny so there’s no talking any sense to her about it.”
42	2794	25	Ozempic Face. Ozempic Look. Ozempic Effects	“It could also be Ozempic face”
43	2744	20	Ozempic vs Wegovy: Weight Loss and Diabetes Medication. Off-Label Use of Ozempic for Weight Loss: Ethical Considerations. The Same Drug, Different Dosing: Ozempic and Wegovy for Weight Management	“I guess for me the issue is wegovy is the only that is prescribed for weight loss. My insurance does not cover that. I don’t want to take medication from those that need ozempic for diabetes.”
44	2742	15	Mounjaro for Diabetes and Weight Loss. GLP-1 Agonists: Mounjaro and Ozempic. Shortages and Prescription Woes for Cosmetic Weight Loss	“I think Mounjaro had somewhat better clinical results for diabetics…It's actually a next-generation drug and just got FDA approval a few months ago. The main thing is that you can get it cheap if your insurance doesn't cover any of the other options.”
45	2715	20	Weight Loss with Wegovy. FDA-Approved Wegovy for Weight Management. Expert Advice on Using Wegovy for Weight Loss	“...I know one weight loss clinic/doctor here is accepting patients for WeGovy, but hes really expensive and it would be out of pocket for me. Im on Kaiser and Ive heard they wont prescribe any of these unless Im diabetic, but Im not sure about WeGovy and their take on that….”
46	2651	12	Ozempic Weight Loss Shortcut?. Addiction vs. Lifestyle Change. The Ozempic Paradox	“The problem is that most people who take ozempic even for weight loss are not adjusting their lifestyle. They’re just eating less because of the drug but not necessarily eating better and exercising. So of course the weight is gonna come back.”
47	2630	2	Insulin Resistance Solution. Metformin Miracle. PCOS Progress	“The goal of me using mounjaro wasn’t for me to lose weight, it was for me to treat PCOS. We wanted to just get me to feel better. My brain fog is gone. My fatigue is so much better (it still happens, not as much). I haven’t had a intense carb craving since September.”
48	2623	21	Ozempic Weight Loss Journey. Diabetic Ozempic Success Stories. Ozempic Insulin Resistance Help	“I lost 30 pounds before starting on Ozempic for type 2 diabetes. I’ve lost almost 40 more pounds since starting it…I simply don’t feel like eating, which took some getting used to especially when I was stressed and wanted to zone out in front of the tv! I had to learn other ways of coping with my feelings….I recently hit the 100’s for the first time in at least 12 years, and I feel great!...”
49	2582	21	Mounjaro Weight Loss. Appetite Suppression & Dosage. Long-Term Use & Success Stories	“...I’m now 22kg / 48lbs down. It’s my second month on 5mg and my about 10 weeks in total. About half that weight was lost without Mounjaro. In two weeks I’m starting 7.5mg (searching already, very hard to find right now). I tried to stay at 5mg but in the past week I’ve been significantly more hungry than previously which is a first on this drug. Going up one dose should fix it. 👍🏻”
50	2575	12	Ozempic Weight Loss. Does Ozempic Work for Weight Loss?. Ozempic Efficacious for Weight Management?	“What about the drug Ozempic? Helps some folks lose weight. 🤷🏻”
51	2566	12	Mounjaro Weight Loss Journeys. Resisting the Reset: Mounjaro Experiences. The Mounjaro Momentum: Sustainable Weight Loss	“It’s OK to admit mounjaro might not work for you. Nothing is one size fits all… I am seeing a lot of posts here and on Facebook of people being absolutely miserable, not losing any weight, …, experiencing crazy adverse side effects but continuing to just increase their dosage as if that’s going to magically cure all of their issues and it’s really concerning.”
52	2557	16	Wegovy. Available Now. Secret Support Group	“I heard Wegovy is available now so maybe try that; best of luck !”
53	2533	27	Mounjaro Backorder - Delayed Prescriptions and Stock Issues. Pharmacy Struggles - Mounjaro Availability and Delivery Delays. Patient Perspectives - Accessing Mounjaro and Navigating Insurance Battles	“Do you know when Mounjaro will be available again? I was already approved by my insurance, and yet I cannot find a pharmacy that can get a hold of the medication. I finished my last dose this time 2 weeks ago.”
54	2493	25	Ozempic Face. Celebrity Weight Loss. Off-Label Drug Use	“i’m genuinely surprised he has come out and just admitted he’s on ozempic, which he clearly is, you can tell by how he’s wasting away but still has that massive head of his he loves a good diet fad. so i wonder why he’s keeping the ozempic thing close to his chest?! 🤔”
55	2456	10	Protein-filled meals and snacks with Ozempic. Losing weight with keto and Ozempic. Nourishing the body with calorie counting and protein intake	“My experiece AFTER adjusting to nasty Ozempic side effects was becoming much fuller, faster and lack of "interest" in eating. excessive fats are still uncomfortable and I kinda slid back into eating candy. Which ive now stopped.”
56	2416	9	Mounjaro Approved for Weight Loss. Off-Label Mounjaro Use for Weight Management. Fast Tracked Mounjaro for Weight Loss Indication	“my doctor won't even prescribe it because I don't have diabetes. I'm making an appt with an endo to see if they will. I made a post about it. Mounjaro is not technically supposed to be prescribed for weight loss now. That is why they are trying to fast track for weight loss purpose.”
57	2402	21	Ozempic Weight Loss Stagnation. High Dose Ozempic Weight Loss Plateau. Gaining Weight After Stopping Ozempic	“It is very frustrating I've been on ozempic since mid November and have only lost 7 pounds 🥴. I've gone all the way to 1mg for 2 months and lost absolutely no weight. I was able to lose the 7 pounds on .50mg while I was on that dose for 2 weeks. So I came back down from 1mg to .50 to see if I'd lose weight again....but I've been on that dose for 3 weeks now...and nothing!”
58	2400	21	Appetite Suppression & Ozempic Dosage. Weight Loss & Ozempic Side Effects. Hunger Management & Ozempic Experiences	“OP, you and I are at about the same dose/start time. I took my 2nd dose of .5 on Monday. I too haven't lost much weight yet. About 6 pounds the first month, but I think I've gained a couple back. I'm having practically no side effects. I did have some in the beginning, but they've waned off. I do get full a little faster, but still hungry all the time. BM's are a little less and less predictable…
59	2382	8	Mounjaro Side Effects. Nausea and Vomiting with Mounjaro. Gastric Issues and Mounjaro	“I’m sorry I’m no help, but I’m almost in the same boat as you. I’ve been on Mounjaro since September, but this past week whenever I eat, my stomach hurts. It’s the weirdest thing. I’ve changed nothing and I’m only on 5mg.”
60	2359	27	Ozempic Shortage: Latest Updates and Solutions. Where to Get Ozempic During Shortages: Tips and Tricks. Managing Ozempic Supply Issues: Strategies and Resources	“Where did you see that? I know there was a supply issue but I don't think they stopped making it. Yes, ozempic is available I haven't had any issues with my prescriptions being filled.”
61	2352	16	Wegovy Dosing. Dose Adjustments. Titration Schedule	“I have been on Wegovy for months now. I didn’t just start it. I started at .25 went to .50 and continued to the next dose. My doctor is responsible and just didn’t start me on 1mg.”
62	2351	12	Ozempic Weight Loss. Try Ozempic for Weight Loss. Ozempic for Weight Management	“I’m on Ozempic for weight loss. It’s amazing. You may want to see if that’s an option.”
63	2348	29	Ozempic in Canada: Affordable Options and Safety Concerns. Buying Ozempic from Mexico, Canada, or Europe: A Cost-Saving Solution?. Navigating the Shortage: Ozempic Availability and Alternative Options	“I am in the same boat. I order my ozempic from a Canadian pharmacy for $350, it’s the cheapest I’m able to get it. Free shipping”
64	2330	32	PCOS Diagnosis and Weight Gain. Metformin and Inositol for Insulin Resistance. Mounjaro for Menstrual Irregularity and Weight Loss	“...The first time I was diagnosed (which would have been in the 90s) they had a standard 500 mg glucophage (metformin), a desogesterol based (2nd gen) birth control, and spironolactone (at what dose I'm going to have to plead "my memory isn't as good as it used to be)...the doctor I saw…wanted to try ozempic first, he was having good results with it with other patients. We made a plan for ozempi…
65	2231	8	Nausea and vomiting after taking Wegovy.. Delayed gastric emptying causing side effects.. Anxiety and uncertainty after discovering a tumor in the appendix.	“...It may be a silly question but I am now scared to eat anything because I get nervous about waking up with the nausea again. I can’t say that i changed the foods I eat, I just eat less. But now, I know I need to swirch it up to help with the delayed gastric emptying that’s making me feel so sick…”
66	2101	9	Mounjaro Savings: $477 with Coupon. Insurance Coverage for Mounjaro: $25 OOP. Mounjaro Cost Without Insurance: $50,000+/Year	“I used the new coupon. I have insurance but it doesn’t cover Mounjaro. The coupon took the price from $977 to $477.”
67	2089	8	Ozempic Constipation: Causes and Solutions. Constipation on Ozempic: Personal Experiences and Tips. Managing Constipation on Ozempic: Probiotics, Diet Changes, and More	“This doesn’t sound like Ozempic, it sounds like food poisoning…I went on Ozempic for weight loss and not only is that working but it solved my IBS…I had food poisoning earlier this year from some bad strawberries, happens to the best of us. I wouldn’t blame the meds without considering the other factors here.”
68	2068	20	Ozempic Shortage Affects Diabetics - FDA Cracks Down on Off-Label Use. Prescription Drug Crisis in Australia: Ozempic Scarcity Hits Diabetes Patients Hardest. Weight Loss Drugs Overshadow Medical Necessity: Ozempic Shortage Leaves Diabetics Struggling	“I live in Europe and the Ozempic shortage is here also. Last week I got a prescription for 3 months of it and had to go to like 6 pharmacies because apparently the pharmacies cannot get it…it is really hard to get the prescription if you are not diabetic on your insurance ( I paid like 30USD for the 3 months supply) and without the insurance it’s like 600 USD for 1 month supply.”
69	2013	16	Ozempic Dosing Strategies. Optimizing Ozempic Dosage for Maximum Effectiveness. Managing Ozempic Dose for Sustained Results	“Sorry, just saw this. Only been on Ozempic. Started with .25 mg. Will be upping the dosage next week, most likely.”
70	1930	12	Weight Loss Medication Options. Wegovy for Sustainable Weight Loss. A Chronic Condition Requires Chronic Care: How Wegovy Can Help	“...I saw a new endocrinologist in April who prescribed Wegovy and I have lost 54 lbs. All of my efforts of trying to eat healthy and balanced, exercising, it all finally feels like it's not for nothing anymore. It's definitely helping to regulate my hormones….”
71	1929	12	Weight Loss Solutions. Eat Less, Live More. Obesity Management	“...A severe bout of Covid left me with a 7.1 A1C but my husband was merely pre diabetic. I was told about Ozempic and Mounjaro in August and settled on Mounjaro because of the coupon. He started it with me. Fast forward to January and we’ve both reached our goal. But more than that, all the co-morbidities associate with obesity had been resolved…”
72	1920	25	Ozempic Commercials. Low T Advertising Ozempic. Ozempic Jingle Annoyance	“Ozempic commercials? Hoookay”
73	1789	23	Ozempic and Alcohol: A Surprising Connection. Reducing Cravings: The Unintended Benefit of Ozempic. The Truth About Drinking on Ozempic: Personal Stories and Science	“All of that sounds like great news! Congratulations! I read that Ozempic helps reduce cravings for alcohol. Is that something your experiencing? I am curious.”
74	1785	16	Mounjaro Dose. Effects of Mounjaro. Higher Dose Mounjaro	“I'm taking Mounjaro. It's amazing. I am only doing 3.5 mg a week. I started with 2.5 and it was like getting hit by a truck so I backed it down to 1.25 and worked my way up slowly.”
75	1782	17	Pregnant Ozempic Users. Ozempic Pregnancy Stories. Ozempic and Fertility	“I have fertility issues and I started taking it in February…I have PCOS. Insulin and glucose levels affect my hormones in huge ways. The oz basically made those normal which helped with my fertility. Either way, it's possible. I've been off for about 3-4 weeks now and I haven't gained any weight back, but I am also in the throws of morning sickness.”
76	1781	9	Calibrate Prescribes Ozempic. Insurance Coverage for GLP-1s. 3. Blue Cross Approval Criteria	“...IIt sounds like they went directly to Ozempic, is that correct?…I signed up/forked out the cash for Calibrate exactly a month ago. It took three weeks to get the initial doc appt, and it’s looking like the meds are going to take some time…”
77	1779	12	Ozempic. Bariatric surgery. Gastric sleeve	“...I was prescribed [Ozempic] back last September due to having Binge Eating Disorder that was/is ruining my life in a big way and severely impacting my mental wellbeing. My doctor at the time basically said to me "Spud, you need to lose 10% of your current body weight to stay within a healthy limit or else you'll be facing bariatric surgery before you're 40." Long story short, I got approved an…
78	1720	16	Ozempic vs Wegovy: What's the Difference?. How to Get Ozempic or Wegovy in the UK: A Guide. Is Ozempic Better Than Wegovy? A Comparison of Medications	“Do you know if there is a big difference between ozempic and wegovy? My doctor said he could get ozempic but I’ve been a bit hesitant to try it”
79	1707	25	Ozempic Shortage. Where to Buy Ozempic. Fake Ozempic Concerns	“Ozempic Is Hard to Find. Some Pharmacies Are Offering Unauthorized Alternatives.”
80	1683	15	Ozempic for weight loss: A contentious issue. The Ozempic debate: Should it be used for weight loss?. Ozempic use beyond diabetes: A complex discussion	“I know a handful of people on Ozempic. They aren’t taking it for weight loss OR DM2. So you have a problem with people who aren’t obese using it when you have no clue what their health conditions are? How about not having an issue at all - because it’s NOT your issues as a non- diabetic.”
81	1614	1	Ozempic for Weight Loss and ADHD. Vyvanse and Ozempic Combination for Mental Health. Appetite Suppressants and Stimulants for Weight Management	“I take adhd meds and am also on ozempic. It really helped a lot…Because at night when myAdderall or vyvanse would wear off I would eat more than I realized. It stopped the food chatter and obsessive thoughts about my body and weight…”
82	1588	8	Nauseous Ozempic Users. Ozempic Stomach Woes. Ozempic Nausea Side Effects	“Random: I used to take Ozempic and had severe and sometimes debilitating nausea and minimal weight loss. Oddly no nausea here. I’m on my fifth week. The weight loss isn’t that fast compared to others here, but I don’t mind it. :)”
83	1573	20	Ozempic Shortage: A Growing Concern. Novo Nordisk's Supply Issues. The Race to Affordable Semaglutide Meds	“...Why would a shortage make more money? Use logic for a second. Ozempic is $1000 per month (not covered by insurance for non diabetics)- if the goal was solely to make money then they would be pumping it out to anyone who is willing to pay for it. How do you figure that they make money by selling *less* of the drug?...”
84	1536	8	Nausea and Vomiting. Side Effects and Reactions. Weight Loss Journey	“Hi! I also had a pretty bad reaction to Ozempic last year. I was okay at the lower dose with just some nausea but the first week I went up had terrible gi issues and vomiting. I’m sorry to tell you that I took my first Mounjaro dose on Wednesday night, felt fine but tired on Thursday, and nauseated all day yesterday (Friday). Last night I was SO SICK I almost called an ambulance…I deeply regret …
85	1488	10	Ozempic Experiences. Nausea and Ozempic. Managing Ozempic Side Effects	“Here I am eating my McDonald's fish sandwich and chicken nuggets. I'm a type 2 diabetic, poorly controlled, and need to lose 120 pounds…At first, reading information and watching Youtube videos about Ozempic is scaring me into not doing it. I freak'n hate throwing up. That's all I can think about is I will be throwing up. I thought so much about it yesterday, I actually made myself nauseated and…
86	1442	7	Wegovy vs Mounjaro: Personal Experiences. Mounjaro to Wegovy Switching: Successes & Struggles. Appetite Suppression & Weight Loss with Different Doses	“I started on Mounjaro and switched to Wegovy at the beginning of the year when my insurance started covering it. I've been at 2.4mg for several months. I continued to lose weight after switching and am now in maintenance. It worked just as well as Mounjaro for me. In fact, I have fewer side effects on Wegovy than I did on Mounjaro…”
87	1394	9	Mounjaro: Obesity Approval Expected Soon. Lilly's Mounjaro Under FDA Crackdown. Mounjaro Shortages Continue Despite Demand	“For some reason the FDA is cracking down on this. Can't tell you why. Also they are cracking down on compounding pharmacies who compound GLP1s. Yet in a few months the FDA is going to approve Mounjaro for obesity. I know it is a great med for PCOS and other things. I just don't believe Lilly expected the drug to become so much in demand…”
88	1342	8	Ozempic Fatigue. Starting Ozempic Side Effects. Ozempic Energy Burst	“How long ago did you start taking Ozempic? Have you been really tired? I am on my second week at 1mg and become exhausted easily.”
89	1334	3	Thyroid Cancer & Wegovy. Weight Loss with Wegovy. Hypothyroidism & Wegovy	“...it didn’t take much for the weight to start coming off on low doses of Wegovy, and I’ve stayed at low doses and lost over 40lbs in a little over 4 months. That’s insane to me and I still haven’t fully processed it…pcos/insulin resistance/Hashimoto’s and honestly maybe even COVID all contributed to my body working against me…”
90	1309	29	Ozempic Canada - $285 (2 months supply). Out of Stock Ozempic - Global Shortage. Cheap Ozempic Alternative in Canada - $933 Each	“I just bought Ozempic (4mg/3mL) (1 pens qty) through a Canadian pharmacy for $285. DM me if you need more information. That amount lasts me 2 months. I have an online provider.”
91	1281	14	Mounjaro vs Ozempic: Which One Works Better?. Is Mounjaro a Better Option Than Ozempic?. A Comparison of Mounjaro and Ozempic for Diabetes Management	“Mounjaro is better than Ozempic. You’re lucky you’re able to get it!”
92	1246	14	Mounjaro Shortage. Alternative to Mounjaro. Availability of Mounjaro	“Can I get this info too please? I have been on mounjaro since August, but am looking for an alternative since there seems to be shortages again.”
93	1232	3	Weight Loss Solution. Mounjaro Magic. Transformative Medication	“So thankful for Mounjaro!. HW 256, SW 196, CW 153 Hi! I'm 64, 5'8" and have lost 43 lbs since starting MJ on 10/27/22. I had gastric sleeve surgery in 2017 and got down to 170. I regained 26 lbs (covid, blah, blah) and then stabilized for about a year and a half. When I saw my doctor in October, he commented that I had weighed the exact same thing my last three visits and he wanted me to try Mou…
94	1209	22	Wegovy pens - single dose per pen. Ozempic pen - adjustable dose. Dose conversion - empty pen into syringe	“Wegovy is not single use pens everywhere. Here in scandinavia it is multi dose where you have to change the needles, just like ozempic :)”
95	1207	7	Ozempic + Mounjaro Weight Loss. GLP-1 Meds for Pre-Diabetes. Metformin vs Ozempic Weight Loss	“I’m on Mounjaro now, after trying Ozempic last year while I was pre-diabetic. Ozempic did nothing for me, but Mounjaro is working. I’m off metformin now because of it, and I’ve lost 20 lbs in 3 months so far. I am at 7.5 right now, and expect to be for a while longer. But, as always, YMMV.”
96	1182	8	Mounjaro Side Effects. Mounjaro Anxiety. Mounjaro Experiences	“…On a regular basis I also experience depression, anxiety, bpd, adhd, so I didn’t know if the added Mounjaro had something to do with it. I know I’m more exhausted with it. Like very difficulty to move my body. I was finally able to clean some this weekend, but the bending over and standing up made me sick to my stomach and caused my blood pressure to drop, making me dizzy and lightheaded…”
97	1182	22	Ozempic Pens - Customizable Doses. 0.5mg to 1.7mg Dose Adjustment. Yellow Ozempic Pen - 8mg Dose	“~~Use the same 0.25 dose twice. The 0.25 pens actually contains 8 doses instead of 4.~~ Edit: I am so sorry. I somehow misread and thought you were talking about Ozempic”
98	1153	25	Ozempic Controversy. User Experiences with Ozempic. Ozempic Debate	“ozempic is famously dangerous in media reports. i hate that your reply turned into people giving you advice you didn't ask for :-(“
99	1148	25	Mounjaro Discussion. New Weight Loss Medication. Placebo Trial	“I lucked out because the morning of my phone appointment to discuss Mounjaro, my dr listened to a podcast about it and was really impressed and excited about it. So if you can print out the research or email a link to it, maybe they would make it easy enough for your doctor to get the information. It is a new drug with old components. Nothing scary.”
100	1135	28	Ozempic vs Wegovy: The Debate Continues. The Great Weight Loss Dilemma: Ozempic vs Wegovy. Exploring the Benefits and Drawbacks of Ozempic for Weight Loss	Vi er helt enige i at ingen overvægtige der får WeGovy skal holdes til ansvar for at en person med diabetes ikke kan få Ozempic! Absolut. Men du skrev at der pludselig var en stor stigning i Ozempic forbruget i forbindelse med lanceringen af WeGovy (jeg har faktisk ikke selv fulgt med i om det reelt er tilfældet eller om det bare er den organiske stigning vi ser) men er det sandt er det jo netop …
				Danish to English Translation using Google Translate: “We completely agree that no obese person who gets WeGovy should be held responsible for a person with diabetes not being able to get Ozempic! Absolutely. But you wrote that there was a sudden big increase in Ozempic consumption in connection with the launch of WeGovy (I haven't actually kept track of whether this is really the case or whether…
101	1091	12	Obesity Medication. Chronic Disease Treatment. Weight Loss Maintenance	“...Only NOW is the VA where I go starting to take obesity seriously and prescribing Wegovy and Ozempic. Only now do they see that by treating obesity now they can prevent ALL the other problems stroke, heart attack, joint and back problems etc. way later…this morning they are ramping up production and there should be plenty for all soon!! 🙂✌️”
102	1080	17	Mounjaro and Pregnancy: A Complex Relationship. The Mounjaro Effect on Menstruation and Fertility. Navigating the Risks and Benefits of Mounjaro in Pregnancy	“Sorry for the delayed response. Had to reschedule appts due to weather. Was able to see my doctor last week, and they mentioned trying a different birth control than what I had been on for years. So I have switched to that, has only been a week, and we will see how that goes. Since being on Mounjaro, I have noticed fewer issues with PCOS. I am hoping that continues and hope you see some improvem…
103	1056	1	Wegovy Side Effects. Stimulant Interactions with Wegovy. Depression and Wegovy	“ADHD meds. I’ve been on wegovy since the end of April and have had great results…But now I’m running into a problem…two weeks ago I noticed that my depression was coming back. And bad. One of the meds I take for depression is a stimulant, vyvanse. I also take an antidepressant, but, by itself, the antidepressant just doesn’t cut it…And then I remembered, all of the posts here talking about wegov…
104	1033	1	Weight Loss Medication. Drug Addiction Treatment. Mental Clarity	“First off, I totally feel your pain and want you to know that you’re not alone. I’m glad you’re here and I’m glad you’re looking for help! We all need it. I’m in a similar boat. I’m on 300 xl mg of Wellbutrin (for depression, anxiety, and ADHD) and trying to find something to help suppress my appetite to lose weight. Unfortunately (or fortunately I guess) I’m not pre-diabetic and my doctor would…
105	980	1	Ozempic Anxiety. Depression & Ozempic. Ozempic Side Effects	“I am wondering the same. I have been feeling deeply anxious and depressed for the past month or so. I've been on Ozempic for a while and never had other side effects, but I'm concerned and am thinking about stopping.”
106	916	23	Wegovy Nausea Solutions. Avoiding Alcohol Afterglow. Low-Fat Living with Wegovy	“Omg I’ve found I cannot drink on wegovy! I’ve only been on for four weeks, but during week two I went out with friends. Over the course of 4ish hours I had two glasses of white wine and 2 tequila sodas. I was so, so sick the next day. Happened again when I tried just sticking to two tequila sodas. I’ve only successfully had one drink without feeling like absolute ass the next day. So just be min…
107	851	24	Allergic Reactions to Mounjaro. Skin Pain and Sensitivity from Mounjaro. Mounjaro Side Effects and Migraines	“Yeah my stomach issues are way less so far with Mounjaro. But it's not muscle aches, it's like...even my cheeks and my scalp. I don't even know. It's slowly improving over the course of today but I was worried I had some kind of allergic reaction like...delayed by 8 hours? But I've seen online this does happen with some people. I hope Mounjaro is the miracle Wegovy tried to be for me.”
108	840	19	Refrigeration Dilemma: Ozempic Storage Concerns. Room Temperature Risk: Ozempic Safety Questioned. Fridge Fears: Ozempic Expiration and Storage Woes	“Storage...did I goof?. Picked up my prescription and few other things at the pharmacy. Din't unpack the bag until the next day. Reflexively put the Ozempic in the fridge. Now I'm wondering if I should have just left it out. Is having it at room temp for a day, then putting it in the fridge be harmful. Did I just waste a pen?”
109	820	7	Wegovy vs MJ: A Comparison of Weight Loss and Side Effects. Switching from MJ to Wegovy: Personal Experiences and Outcomes. Navigating Insurance Changes: How Patients Switched from MJ to Wegovy	“I had to switch because of insurance, as well. Wegovy doesn’t do nearly as much for me as MJ did. MJ gave me lots of energy, gave me steady weight loss, and caused me nearly no side effects after the first month. With Wegovy, I am very hungry all the time, don’t lose weight despite eating less and working out, and I have major fatigue. I am hoping things change, soon….”
110	772	12	Mounjaro Weight Loss. Danielle's Rapid Transformation. The Mounjaro Journey	“As someone that lost almost 50 pounds on Mounjaro in about 7 months - I agree. She is losing weight fast and it’s not from working out …but she will lie as usual and deny having medical help. I hate that . Just be honest”
111	768	31	Ozempic-Induced Hair Loss. Hair loss as a Side Effect of Weight Loss Medication. Managing Hair Loss During Ozempic Use	“Take those drugs with a warning. I was on ozempic for 11 weeks and 75% of my hair fell out. Wearing a wig now. Since warning ppl on ozempic forums about this, I have received endless “ me too!” Replies. The company won’t admit this either. It was not worth it to me to lose a few pounds to lose my hair. Maybe it won’t happen to you I hope. I’m not diabetic either and it completely fd up my body.”
112	757	5	Gastroparesis risk from Ozempic. Ozempic side effects include gastrointestinal issues. Legal case filed over Ozempic's link to gastroparesis	“Just be wary that ozempic has been linked to causing gastroparesis and other gastric emptying issues. There's currently a legal case ongoing about it.”
113	743	20	Novo Nordisk (NVO) - Obesity Drug Leader. Eli Lilly (LLY) - Mounjaro & Tirzepatide Dual-Acting GLP-1 Agonist. Ozempic & Wegovy - Blockbuster Weight Loss Injectables	“LLY has been great to me also. I took profits back in the 350 range (should have held). Now back in almost to an irresponsible level :) with an average price of 557/share. Even now, I could take 6 fig profit but I'm holding on. I think it's hard to fully appreciate how much these drugs are going to change human health as we know it. LLY has a great pipeline in DM as well as other obesity drugs d…
114	730	3	Thyroid Medication and Weight Loss. Ozempic for Hypothyroidism. Losing Weight with Ozempic	“That sucks. I’m glad you figured out what the initial issue was. I have hypothyroidism too and have been on medication for it for over ten years. I don’t know if Ozempic is a new medication, but I’m slightly annoyed because I tried losing weight for years, but didn’t get talking about Ozempic until a few months ago…”
115	725	23	Mounjaro and Alcohol: Personal Experiences. Quitting Drinking on Mounjaro: Success Stories. Mounjaro's Impact on Alcohol Cravings: A Small Study	“thanks! I've read a ton of people are in the same boat - alcohol is a no-go or very limited. I guess I'm wondering if your initial experience drinking on Mounjaro, changed after your body adjusted to the medicine.”
116	724	9	MJ vs Ozempic: A Battle of GLP-1 Drugs. Navigating Insurance Denials: MJ and Ozempic Edition. The Great MJ vs Ozempic Debate: Which GLP-1 Wins?	“Go ahead and call, or do a deep dive into your preventative, preferred, and other lists if you don't feel like waiting. My insurance will only cover for T2D after step therapy and specifically published in their blog that MJ and any other GLP-1 drug will not be covered for any reason other than the FDA approved use (so yay! Wegovy)...Luckily - Canada is a 10 minute trip from my house and I have …
117	698	7	Ozempic to MJ Transition. MJ Dosage and Weight Loss. Comparison of Ozempic and MJ Effectiveness	“Yes!!!! I was on Ozempic prior to MJ. I did great on it. So when I went to MJ, they made me start at the 2.5, felt nothing. I lost 5 pounds that month. Went up to the 5.0, felt nothing. Weight stayed stagnant. Now, I’m back on Ozempic but at the 1.0. I just think I wasted the months over on MJ. But I really like the med!”
118	689	24	Ozempic Side Effects. Migraine and Nausea. Headaches and Iron Levels	“Hi! I know this is old but was wondering if you could give an update? I just started Ozempic today and I’m freaked out about getting sick 🖤”
119	685	7	Ozempic vs Victoza: A Comparison of Weekly Injections for Diabetes and Weight Loss. Switching from Victoza to Ozempic: A Patient's Perspective on Blood Sugar Control and Side Effects. The Off-Label Use of Ozempic for Weight Loss: Pros, Cons, and Alternatives for Diabetes Management	“I am switching from victoza to ozempic. Picking up my prescription tomorrow. I’ve thought for some time now the Victoza wasn’t working as well as it used to. I work in endocrinology and I watched a co worker drop 60-70 pounds over the past year :)”
120	659	5	Thyroid Medication Journey. Mounjaro Weight Loss Success Stories. Hypothyroidism Management with Mounjaro	“Talk to your doc. The type of thyroid cancer is exceedingly rare. For me to avoid diabetes and get weight off my joints, it is worth it. The medication has been life changing in the three weeks I have been on it…Junk food sounds gross to me. Desserts hold no appeal. I actually was excited to eat plain Greek yogurt with berries yesterday. It’s wild! Like is this how the average person experiences…
121	659	22	Mounjaro Doses - 15mg Pen, Sterile Vial, 5mg Injections. Deconstructing Mounjaro - Single Use Pen, Measured Doses, Bacteriostatic Water. Mounjaro Prescriptions - Larger Dose Pens, Emptying into Bacteriostatic Sodium, Safety Concerns	“You might have a different brand than I do. Mounjaro is single doses per pen so you can’t screw that up. Is yours like an insulin pen where you have to measure out your dose?”
122	658	22	Ozempic pens for weight loss and maintenance. Wegovy shortage and alternative options. Dosing and cost comparison of GLP-1s	“I’m sorry you are finding it difficult to secure ozempic. FYI Wegovy pens only come in specific dosage while ozempic pens can be used for various doses based on clicks. So if I want to do 1mg weekly I can buy - out of pocket - a 2Mg pen and then it only costs me $500/mo. I say “only” as a joke. I have significant comorbidities and am in the “morbidly obese” BMI. I am sorry you don’t think my ill…
123	653	22	Ozempic Needles: Where to Buy More. Pen Needle Options for Ozempic Users. Extending Your Ozempic Pen: Tips and Tricks	“Interesting, I just started Ozempic and got a 4mg pen and it only has 4 needles. I’ll need to buy more for the additional 5 weeks out of this first pen.”
124	647	18	Ozempic Gallbladder. Gallbladder Issues with Ozempic. Ozempic and Gallbladder Health	“... I'd give you this counsel, come off the Ozempic and keep it in your fridge. If the pain on the gallstones doesn't go away it will be a separate issue you'll need to deal with. Figure out if you have got gallstones deal with and afterwards (if you need surgery for gall bladder removal) then I'd try again with the Ozempic…”
125	643	7	Ozempic to Wegovy Switch: Weight Loss Journey. Wegovy Dose Adjustments: A Guide. Ozempic vs Wegovy: Which Medication is Right for You?	“That’s great! Did you just swap your normal dose of ozempic for the same With wegovy? I’m definitely going to try it. Apparently wegovy is more effective for weight loss too from what I’ve read.”
126	635	18	Symptoms of Semaglutide Use. Side Effects of Semaglutide Treatment. Complications of Long-Term Semaglutide Use	“Same thing happened to me. Was on Wegovy for 6 weeks, making decent progress, lost around 10lbs, and then one day it hit me like a light switch had flipped. 24/7 blurred vision. Higher than normal heart rate. (Got diagnosed with Tachycardia). Inceased Anxiety, depression, suicidal thoughts, feeling of impending doom, brain fog, lack of focus, memory, mental clarity. I should point out I’ve never…
127	622	18	Mounjaro vs. Pancreatitis: A Comparison of Adverse Effects. Liver Function Tests and Mounjaro: Is There a Correlation?. Weight Loss and Gallstones: Managing the Risks with Mounjaro	“i've been on mounjaro since october. I just got my gallbladder out two weeks ago. I was due for my injection the day of surgery but didn't do it. I wasn't hungry much after surgery but felt up to it the week after and I've been fine. my surgeon also told me it was fine to take mounjaro the day of my surgery if i wanted. also, i didn't have stones or sludge. My EF was 3% though.”
128	615	33	Mounjaro Relief. Pain Management with Mounjaro. Reducing Inflammation with Mounjaro	“Pain relief from arthritis. I've been on Mounjaro since July. My weight loss has been slower than others but I am 67, hypothyroid and a woman--I've lost 25 lbs which is incredible for me--down from 182 to 158. However, what is really really amazing is the change in my muscular-skeletal pain and I do not think it is simply due to weight loss! I have had to take celebrex for years for my pain and …
129	603	4	Injection Issues. Needle Nerves. Medicine Mix-Ups	“...When I attempted to give myself my first injection of the 2.5, the result was not great. I jumped after the needle pierced my skin. I definitely got some medicine as I am down 8 lbs but some of the medicine ended up on my leg…Next time, I’ll try icing the spot first and wearing noise canceling headphones so I don’t hear the clicks. Can you give me any additional tips or encouragement…”
130	602	5	Ozempic Thyroid Risk. Cancer Risk Ozempic. Thyroid Side Effects Ozempic	“I thought Ozempic wasn’t recommended for people with Thyroid issues? Doesn’t it have an increased risk of thyroid cancer? This is partially why I haven’t pushed to try it myself.”
131	601	4	Injection Woes. Wegovy Injections 101. 3. Needle Fears	“screwed up my first injection. I guess i didnt press hard enough, but when i lifted the pen to inspect it- the liquid just shot off across my lap so I wasted the first pen. I freaked out but ended up successfully injecting the second pen- but now im wondering what should i do? my first month with wegovy i will only have 3 injections, would that screw me over? &amp;#x200B; Also i was expecting it…
132	580	33	Ozempic-related joint pain. Muscle aches and Ozempic. Ozempic side effects and inflammation	“I have arthritic pain in my fingers. It is a lot better on ozempic. But it's not gone. And it's going up and down in intensity. I've been on ozempic since last November. First week isn't the real thing. It's a good indicator for what's possible though. I mean you are definitely responding to the medication already on a low dosage. That's great.”
133	574	8	Mounjaro and Depression. Antidepressant Interactions. Weight Loss and Mental Health	“Wanted to add that I was trying to wean off my SSRI, lexapro. Can’t do it right now. My prescriber and I decided I’ll bump back up for now to 10 mg. I was switching to Wellbutrin as a more weight neutral drug at the suggestion of my medical weight loss prescriber. I’m going to just reassess how I feel after I’m done with Mounjaro. Cannot risk mental health dips while trying to lose weight, but I…
134	564	7	Ozempic and Covid. Long Covid and Ozempic. Prednisone and Weight Loss	“I know exactly how you feel. I got covid, in the middle of my weight loss journey. I was so sick with covid, I couldn’t handle the side effects of Ozempic on top of it. That was the best decision I did. I stopped it for 1 week, you need to eat and get your nutrients up, when you are so unwell. I still managed to lose weight. That is my advice. It’s up to you. I hope you feel better soon ❤️💪”
135	549	11	Ozempic - Cukorbetegeknek Vagy Injekciója. Saxenda vs. Liraglutid - Diabeteslääke-párbaj. Trulicity - Laihduttva Készen	Ozempic pl ami cukorbetegeknek van, de van fogyasztó hatása is és ezért szúrja magát boldog boldogtalan... Mára pedig már országos hiánycikk lett és nem tudják a gyógyszertárak beszerezni. Jól kiszúrva így azokkal akiknek tényleg szüksége lenne rá
				Hungarian to English translation using Google Translate: “Ozempic, for example, which is for diabetics, but it also has a consuming effect and that's why happy and unhappy people inject themselves... And now it has become a national shortage and pharmacies can't get it. Well spotted that way with those who really need it.”
136	543	3	Weight Loss. Intermittent Fasting. Body Dysmorphia	“I'm down almost 93 lbs as of today since 8/15/22. I started off counting calories religiously…My motto has been "a year from now, you'll be glad you started today." Even with the Mounjaro, I **never** thought I'd be able to do it. I only started a physician-supervised plan as a prelude to get my insurance to cover bariatric surgery. My insurance won't cover it, so I will have to switch to someth…
137	532	4	Ozempic Needle Anxiety. Injection Pain and Discomfort. Needle Phobia and Ozempic Injections	“First dose was too easy?. I literally just did my first dose of ozempic. The needle was so small and I barely felt it? I’ve been psyching myself out that I didn’t do it right but there’s def a tiny mark from it being injected. Did I do it right? Lol”
138	526	5	Ozempic and Pancreatitis Risk. Pancreatitis Linked to Ozempic Use. Ozempic Side Effects Include Pancreatitis	“I second this. I was one of the lucky few who developed pancreatitis while taking Ozempic. OP should definitely talk to their doctor.”
139	518	16	Wegovy Supply Shortage: Low Dose Options Limited. Wait List for Wegovy Prescriptions: Delays Expected. EU Availability of Wegovy: Approved but Limited	“Its not a good time to try to start Wegovy. There is a supply shortage of Wegovy. The starting doses are most affected. From the Novo Nordisk website: ‘.... we will only be able to supply limited quantities of 0.25 mg, 0.5 mg, and 1 mg dose strengths to wholesalers for distribution to retail pharmacies which will not meet anticipated patient demand. We anticipate that many patients will have dif…
140	497	22	Ozempic Clicks. Counting Clicks. Click Dosing	“Clicks. Hi folks, I have a 1mg ozempic pen. But I have to take .75mg dose only. I looked online and it is 57 clicks. My questions are a) is this correct b) where do I start counting th clicks from? The beginning or after the test dose?”
141	462	28	Ozempic - Diabetes Medikament. Semaglutid - Appetite Suppressant. Wegovy - Insulin Resistance Treatment	Hm, es waren mindestens 44 Kilo in ungefähr einem Jahr. Mit Hilfe eines Medikaments mit dem Namen Ozempic (Wirkstoff Semaglutid). Das ist ein Diabetesmedikament, das man auch zum Abnehmen einsetzen kann. Man spritzt es sich 1x wöchentlich in die Bauchdecke. Seit einigen Monaten halte ich das Gewicht bereits recht gut und genieße es, nicht mehr so fett zu sein. Das Medikament hat mir meine Hausärz…
				German to English Translation using Google Translate: “Hmm, it was at least 44 kilos in about a year. With the help of a medication called Ozempic (active ingredient semaglutide). This is a diabetes medication that can also be used to lose weight. You inject it into your abdominal wall once a week. I've been keeping my weight off pretty well for a few months now and I'm enjoying not being so fat …
142	447	1	Mounjaro + Adderall. Vyvanse + Mounjaro. Appetite Suppression + ADHD	“I started both the same day, and it's been great. (Also, I have ADHD and Adderall wasn't really doing it for me.) I find that Mounjaro turns down my appetite and food drive, and Vyvanse mostly stops me from mainlining sugar constantly.”
143	445	9	Mounjaro Coupon. Calibrate Experience. Pharmacy Issues	“They slow-rolled my initial prescription— I joined in April and didn’t receive Mounjaro until August. And, when they lost the Mounjaro coupon I was left w/o access to meds — good corporate insurance doesn’t cover GLP1 w/o T2 Diabetes diagnosis…Calibrate may have been great a year or two ago, yet I don’t think it’s a sustainable business model until they can more effectively and efficiently handl…
144	440	30	Pressure Ozempic. Starting Ozempic. Low BP	“Do not take any more Ozempic, you guys. In the past two weeks, I took myself to the ER three times because of lightheadedness as if I was going to pass out. My blood pressure has been through the roof. I never had blood pressure problems. I was taking Ozempic for weight Loss. Thank you for writing about this. I was going crazy trying to figure out what was wrong with me. I just threw away my Oze…
145	413	30	Mounjaro-induced Hypotension. Lowered Blood Pressure and Mounjaro Interactions. Dizziness and Lightheadedness with Mounjaro Use	“Serious low blood pressure. I have been on Mounjaro since 12/22. SW:198, CW: 158. In July I started having bad dizziness feeling like I’m going to feint but haven’t so far. It continues to be a problem. I’m have been home most of the summer because when I’m out and about my BP will suddenly drop and it’s a little scary…I have a ways to goal and I don’t want to stop. Anyone have this experience? …
146	411	11	Obesity medication. Ozempic for weight loss. Off-label use of Ozempic	Em primeiro lugar mesmo com prescrição vai ser muito difícil arranjares ozempic, ele anda esgotado à imenso tempo, de vez em quando lá aparece uma caixa mas com as 50 reservas que cada farmácia tem vai ser complicado arranjar. De facto o ozempic é um medicamento relativamente seguro para perder peso e os resultados são muito bons. Como a maior parte das pessoas que está aqui a comentar acho que d…
				Portuguese to English Translation using Google Translate: “Firstly, even with a prescription it will be very difficult to obtain ozempic, it has been out of stock for a long time, every now and then a box appears but with the 50 reserves that each pharmacy has it will be difficult to obtain it. In fact, ozempic is a relatively safe weight loss medication and the results are very good. Like most p…
147	409	23	Ozempic Munchies. Edibles & THC. Appetite Management	“I agree, same here…I need some meal prep ideas or something cuz I still feel hungry at times while on Ozempic and I do smoke weed so it might be munchies. I did buy some weed where it wouldn’t give me the munchies but I’m wondering when this ozempic will start to keep me from wanting to munch lol. I’ve barely started out, I’m On my 2nd dose of 0.25mg and will take my 3rd dose on Saturday up to 0…
148	408	24	Ozempic Allergy Reactions. Skin Rashes and Ozempic. Antihistamine Responses to Ozempic	“I too am concernd about this. I started taking Ozempic several months ago and about a month ago I started getting rashes, hives and dermatographia. This was after getting about a week+ into the .5 dosage. After seeing several doctors and being put on multiple antihistamines, it remains. I'm worried it's the Ozempic. Although I'm losing weight slowly, I don't know if the skin irritation is worth …
149	400	5	Vision Changes from Ozempic and Jardiance. Diabetic Retinopathy Risk from Ozempic Use. Eye Health Concerns with Metformin and GLP-1 RA Medication	“i had severe blurry vision during my first two months on ozempic, like it was so bad it prevented me from focusing on screens and i work as a writing editor - so, prevented me from working. i'm pretty sure it's a known side effect for ozempic but not sure about jardiance…the optometrist should be able to refer you to an ophthalmologist if you're still worried by the time you see them. my blurry …
150	377	5	Kidney Issues and Ozempic. Wegovy Side Effects. Prednisone-Induced Fatigue	“This is interesting to hear. I’m on wegovy, same medicine as ozempic but approved for weight loss. My nephrologist thought it might be causing my kidney issues. My nephrologist is an idiot though I’m pretty sure. I’d like to find a new one but they take so long to get into.”
151	343	16	Wegovy: Revolutionary Weight Loss Injection. Novo Nordisk's Wegovy Cuts Heart Attack, Stroke Risk by 20%. Wegovy Launches in UK: A New Era for Weight Loss Treatment?	“Novo Nordisk (NVO) announced that the US Food and Drug Administration (FDA) has approved Wegovy, a new weight-loss drug. Seems interesting - may be worth looking into.”
152	334	4	Ozempic Injections. Thigh Injection Site. Appetite Suppression Minimization	“Thanks, good advice. No I have always been injecting in my stomach (right side). Should I try the thigh sometimes? Am exercising now, yes. I just don't feel that Ozempic would work, then stop working but then work again or is that thinking wrong?”
153	328	19	Refrigeration of Wegovy. Storage and Expiration of Wegovy. Disposal of Sharps from Wegovy	“Refrigerating Wegovy. Does anyone not refrigerate their Wegovy? The medication says the pens can be kept at room temperature for 28 days, so the box is for 4 weeks..”
154	317	17	Wegovy Period Changes. Early or Late Menstruation with Wegovy. Wegovy Menstrual Cycle Disturbances	“Interesting observations. I have only had one period while taking Wegovy so far (I’m new) but had the same type of reaction. Lost a lot of weight prior to period but maintained during, then lost again. Hopefully I’ll understand a pattern soon!”
155	299	31	Mounjaro-Induced Hair Loss. Telogen Effluvium and Mounjaro Use. Hair Loss Associated with Weight Loss Medications (Mounjaro, Ozempic, Wegovy)	“You’re the first person I’ve seen post about this topic in this sub. But there are other posts about hair loss with good recs in the subs for the medication. I was on Mounjaro for a little over 3 months. I lost 24 lbs and 3 months later I realized I had lost so much hair. You are not alone!”
156	296	6	Stay Hydrated. Ozempic Water Intake. Dehydration Prevention	“I've found ozempic to be very dehydrating. I need to focus on consuming lots of fluids or I feel weak and not well. I would recommend upping your water intake.”
157	253	30	Ozempic Heart Rate Increase. Started Ozempic, Higher Resting Heart Rate. Ozempic Side Effects: Increased Heart Rate	“Hi, I was on Ozempic for 5 weeks, dosed and immediately felt the increase in my heart rate. Discontinued using it. It still remains high, it feels higher as the days go on. Im hoping this will stop soon.”
158	243	12	Berberine vs Ozempic: A Comparison of Weight Loss Supplements. The Science Behind Berberine and Metformin for Weight Loss. Natural Alternatives to Ozempic for Hormonal Imbalance Management	“I read similar articles. It's no Ozempic, that's for sure! Berberine works similar to Metformin so might have similar weight loss effects but it's pretty small if anything. Personally, I don't believe I've lost weight on this supplement but I wasn't looking to lose weight either.”
159	243	19	Mounjaro Room Temperature Storage: 21 Days. Traveling with Mounjaro: Safe in Carry-On. No Need to Refrigerate Mounjaro for 21 Days	“Mounjaro can be left at room temperature for 21 days without issue. When I travel, I just put the pens with the rest of my meds in my carry-on and then refrigerate when arriving at my destination.”
160	230	9	Prior Authorization for Wegovy. PlushCare and Ozempic Prescriptions. Weight Loss Medication Approval Process	“I did Plushcare. I tried for Wegovy first, got a PA but insurance denied it. Turns out (for my insurance) ozempic is a tier 2 and no prior authorization is needed…With Plushcare, I was able to get a same day appointment, like an hour after I went online. Quick video chat for about 15 minutes both times. Very convenient as I don't need to leave work and use my PTO. Definitely recommend PlushCare”
161	214	7	Covid Booster & Flu Shot Experiences. Mounjaro Side Effects and Rebound Covid. Flu Vaccine Reactions and Body Aches	“I had covid last month while on Mounjaro. I had no appetite from the combination…, Oh and I wish I skipped the Mounjaro shot that week too. I didn't need that week of Mounjaro since covid made me not hungry.”
162	192	6	Coffee Ozempic Effects. Ozempic Coffee Intolerance. Post-Ozempic Caffeine Sensitivity	“Coffee?!? I have not heard this yet! Can you share a bit more about your experience with coffee after you started Ozempic? Thank you🙂”
163	190	13	Glucovance (Glyburide(glibenclamide)-metformin). Buy Cheap Glucored. Generic Glucovance	“...Generic Glucovance is used for treating type 2 diabetes. It is used along with diet and exercise. It may be used alone or with other antidiabetic medicine. **Payment method**: Visa / MasterCard / Western Union / MoneyGram…”
164	160	13		“Buy Ozempic online…”
165	154	13	Ozempic: The Weight Loss Miracle?. The Ozempic Craze: Fact or Fiction?. Ozempic: A Revolutionary Weight Loss Solution?	Tout à fait! Le problème c’est que beaucoup de gens voient ça comme un remède miracle et ne font aucun changement à leurs habitudes de vie. Une fois qu’ils arrêtent le médicament, leur appétit revient et ils recommencent à mal manger et continuent un mode de vie sédentaire. C’est inquiétant de voir toutes les annonces d’Ozempic en sachant que plusieurs médecins le prescrivent un peu « free for al…
				French to English translation using Google Translate: “Quite! The problem is that many people see it as a miracle cure and don't make any changes to their lifestyle habits. Once they stop the medication, their appetite returns and they begin eating poorly again and continue a sedentary lifestyle. It’s worrying to see all the ads for Ozempic knowing that several doctors prescribe it somewhat ‘free…
166	93	13	Mounjaro. Obesity treatment. Tirzepatide	“Here's a sneak peek of /r/Semaglutide using the [top posts]…”
167	47	13	Buy Glucophage Online. Generic Metformin for Sale. Order Metformin Now	"...Generic Glucophage is an oral antidiabetic medication used to treat type 2 (non-insulin-dependent) diabetes. **Payment method**: Visa / MasterCard / MoneyGram / Wiretransfer / Eurodebit / Amex…”
168	17	13		This post was censored by the authors of this manuscript because it provided instructions to purchase difficult to obtain medications, including GLP-1 RAs, along with illicit substances.
